# Supplementary material for: Extensive wet episodes in Late Glacial Australia resulting from high-latitude forcings
Source: Sci Rep. 2017 Mar 8;7:44054. doi: 10.1038/srep44054 (PMC5341032; doi:10.1038/srep44054)
Supplement: Supplementary Dataset 1 [file srep44054-s2.xls]

## Sheet: Table S1
Table S1. Neodymium isotopic composition of sediments from potential source regions in southeastern Australia
Sample	Lat	Long	143Nd/144Nd	eNd
Darling River clay-size fractions (Gingele and De Deckker, 2005)
MDB2	-30.2463	147.882	0.512504	-2.45791
MDB3	-30.0166	148.121	0.51255	-1.56058
MDB6	-29.7191	146.677	0.512454	-3.43328
MDB8	-29.948	146.864	0.512663	0.643739
MDB10	-30.0568	145.951	0.512541	-1.73614
MDB11	-30.3182	145.36	0.51235	-5.46203
MDB12	-31.5601	143.378	0.512553	-1.50206
MDB15	-34.1081	141.921	0.512429	-3.92096
MDB25	-25.7934	146.586	0.512627	-0.0585217
MDB26	-26.4854	147.981	0.512544	-1.67762
MDB27	-26.9266	150.132	0.512566	-1.24846
MDB28	-28.5504	150.311	0.512689	1.15093
			Average	-1.77191	±	3.77464
River Murray clay-size fractions (Gingele and De Deckker, 2005)
MDB14	-34.1824	142.172	0.512087	-10.5924
MDB18	-34.5674	139.595	0.512243	-7.5493
MDB19	-34.6465	143.566	0.512159	-9.18791
MDB20	-35.735	143.91	0.512125	-9.85116
MDB21	-36.1205	144.744	0.512119	-9.9682
MDB22	-36.1762	145.119	0.512145	-9.46101
MDB23	-35.8537	144.999	0.512119	-9.9682
MDB24	-36.0667	146.202	0.512118	-9.98771
MDB29	-32.5425	148.942	0.512215	-8.09551
MDB30	-33.8341	148.684	0.512155	-9.26594
MDB31	-35.0693	148.091	0.512133	-9.6951
MDB32	-36.0462	147.931	0.512081	-10.7095
			Average	-9.52766	±	1.85043
Southern Australian dust component exported to Murray Canyon Group area (i.e. clay-size fractions from core MD03-2611; Gingele et al., 2007)
MDB14			0.512038	-11.5483
MDB18			0.512023	-11.8409
MDB19			0.51201	-12.0945
MDB20			0.511987	-12.5432
			Average	-12.0067	±	0.421555
Epsilon Nd values (eNd) were recalculated using 143Nd/144Nd = 0.512630 (Bouvier et al., 2008).
Table S1. (Continued)
Sample	Lat	Long	143Nd/144Nd	eNd
Southern Australian dusts (Ref. 14)
2.2	-31.7603	137.848	0.51218	-8.77826
2.4	-31.7985	137.186	0.512161	-9.1489
2.6	-31.6681	137.277	0.512177	-8.83678
2.7	-31.6658	137.276	0.512167	-9.03186
2.9	-31.7075	136.828	0.512046	-11.3922
2.11	-31.3986	136.87	0.512093	-10.4754
2.12	-30.4712	137.357	0.512152	-9.32446
2.13a	-30.4688	137.358	0.512164	-9.09038
2.13b	-30.4688	137.358	0.51216	-9.16841
2.14	-30.1237	137.036	0.512127	-9.81215
2.14a	-30.1262	137.039	0.512212	-8.15403
2.15	-30.1243	137.039	0.512157	-9.22693
2.17	-31.2254	136.404	0.512012	-12.0555
2.18	-31.2275	136.407	0.512061	-11.0996
2.19	-31.2208	135.689	0.512071	-10.9046
2.20a	-31.2184	135.691	0.512069	-10.9436
2.20b	-31	135	0.512081	-10.7095
2.21	-31.0274	135.365	0.512069	-10.9436
2.24	-31.5962	135.431	0.51199	-12.4846
2.25	-32.3129	134.991	0.512018	-11.9384
2.26	-32.3123	134.99	0.511896	-14.3183
2.27	-32.3861	135.49	0.511955	-13.1674
2.28	-32.1245	135.898	0.511941	-13.4405
2.30	-32.1233	135.897	0.511956	-13.1479
2.32	-32.6092	135.188	0.51175	-17.1664
2.34	-32.611	135.189	0.511742	-17.3224
2.35	-32.9666	135.271	0.511767	-16.8348
2.36	-32.9666	135.271	0.511785	-16.4836
2.38	-33.9412	134.875	0.511942	-13.421
2.40	-34.2	135.478	0.511786	-16.4641
2.42a	-33.1554	136.447	0.511854	-15.1376
2.42b	-33.0318	136.103	0.51186	-15.0206
2.43	-33.0319	136.602	0.511804	-16.113
2.44	-31.7891	141.186	0.512074	-10.846
2.45	-32.051	142.371	0.511925	-13.7526
2.47	-32.3547	142.401	0.51207	-10.9241
2.49	-32.5067	143.012	0.512287	-6.69099
			Average	-11.9938	±	2.87365

## Sheet: Table S2
Table S2. Neodymium isotopic composition of core MD03-2607 fine-grained detrital fractions
Depth (cm)	Age (kyrBP)	143Nd/144Nd	2 se	eNd
158	16.6	0.512389	2.55995e-06	-4.85095	±	0.1
210	19.055	0.512317	5.32552e-06	-6.2616	±	0.17
220	19.38	0.512302	6.17151e-06	-6.55234	±	0.17
230	19.705	0.512314	6.79459e-06	-6.32711	±	0.17
240	20.03	0.512317	8.5426e-06	-6.25928	±	0.17
250	20.37	0.512294	8.02372e-06	-6.71547	±	0.17
260	20.71	0.512307	7.03028e-06	-6.4583	±	0.17
270	21.17	0.512295	7.45383e-06	-6.68837	±	0.17
280	21.63	0.512286	4.78022e-06	-6.86654	±	0.17
290	21.935	0.512285	9.98778e-06	-6.89126	±	0.17
300	22.24	0.512283	5.72906e-06	-6.91704	±	0.17
310	22.7233	0.512295	5.2005e-06	-6.6917	±	0.17
320	23.2067	0.512273	4.83524e-06	-7.12381	±	0.17
330	23.69	0.512275	4.25884e-06	-7.09041	±	0.17
340	24.1733	0.512289	4.88093e-06	-6.79979	±	0.17
350	24.6567	0.512284	5.86622e-06	-6.90385	±	0.17
360	25.14	0.512269	4.95577e-06	-7.18923	±	0.17
370	26.6786	0.512253	4.71022e-06	-7.51394	±	0.17
380	28.2171	0.512244	6.04279e-06	-7.68311	±	0.17
390	29.7557	0.512277	4.93977e-06	-7.04808	±	0.17
400	31.2943	0.512298	6.62462e-06	-6.63819	±	0.17
410	32.8329	0.512281	5.39029e-06	-6.96683	±	0.17
420	34.3714	0.512292	6.70808e-06	-6.74003	±	0.17
430	35.91	0.512295	4.58263e-06	-6.68924	±	0.17
440	36.0388	0.512307	6.78364e-06	-6.44868	±	0.17
449	36.1546	0.512313	7.05014e-06	-6.3494	±	0.17
460	36.2963	0.512309	3.94063e-06	-6.42244	±	0.1
468.5	36.41	0.512289	5.73422e-06	-6.8139	±	0.1
490	36.6825	0.512314	3.79431e-06	-6.32586	±	0.1
498	37.3902	0.512333	2.95705e-06	-5.94916	±	0.1
510	38.4517	0.512321	3.54783e-06	-6.18217	±	0.1
519	39.2479	0.512305	3.71064e-06	-6.48632	±	0.1
528	40.044	0.512308	2.6991e-06	-6.44202	±	0.1
540	40.8772	0.512302	4.02637e-06	-6.55342	±	0.1
549	41.5021	0.512292	3.93324e-06	-6.75787	±	0.1
557.5	42.0923	0.512311	2.89997e-06	-6.37105	±	0.1
570	42.9602	0.512287	3.20779e-06	-6.84237	±	0.1
579	43.5851	0.512309	4.48223e-06	-6.41995	±	0.1
588	44.21	0.512322	3.98453e-06	-6.16749	±	0.1
599	44.9738	0.512333	3.39105e-06	-5.94343	±	0.1
611	45.807	0.512337	3.14575e-06	-5.86256	±	0.1
620	46.4319	0.512346	3.94211e-06	-5.69768	±	0.1
Table S2. (continued)
630	47.1262	0.512323	3.54738e-06	-6.1514	±	0.1
640	47.8206	0.512321	4.59999e-06	-6.19126	±	0.1
648.5	48.4108	0.512324	2.57263e-06	-6.1288	±	0.1
660	49.2093	0.512305	3.93412e-06	-6.50113	±	0.1
671	49.973	0.512314	2.60948e-06	-6.32653	±	0.1
680	50.5979	0.512298	3.604e-06	-6.6253	±	0.1
690	51.2923	0.512289	2.99001e-06	-6.81191	±	0.1
701	52.0561	0.512284	5.10774e-06	-6.90233	±	0.1
710	52.681	0.512295	3.02539e-06	-6.69723	±	0.1
720	53.3753	0.512286	4.25945e-06	-6.86519	±	0.1
730	54.0696	0.512292	3.52163e-06	-6.74943	±	0.1
740	54.764	0.512291	3.3601e-06	-6.77548	±	0.1
749	55.3889	0.512284	3.95429e-06	-6.90693	±	0.1
762	56.2915	0.512307	3.2156e-06	-6.45881	±	0.1
770	56.847	0.512348	5.84251e-06	-5.66203	±	0.17
780	57.5413	0.512345	5.97309e-06	-5.72078	±	0.17
790	58.2357	0.512353	5.05604e-06	-5.55804	±	0.17
800	58.93	0.512356	5.44555e-06	-5.50244	±	0.17
810	60.428	0.512353	6.64603e-06	-5.5655	±	0.17
820	61.926	0.512359	5.42155e-06	-5.43755	±	0.17
830	63.424	0.512366	6.4078e-06	-5.31229	±	0.17
840	64.922	0.512364	6.71722e-06	-5.34336	±	0.17
850	66.42	0.512361	8.56342e-06	-5.3964	±	0.17
860	67.918	0.512344	8.15276e-06	-5.73559	±	0.17
870	69.416	0.512311	6.11291e-06	-6.37865	±	0.17
880	70.914	0.512302	4.2487e-06	-6.56328	±	0.17
890	72.412	0.512286	6.42104e-06	-6.86782	±	0.17
900	73.91	0.51225	6.67432e-06	-7.55969	±	0.17
910	75.3475	0.512252	5.61793e-06	-7.52604	±	0.17
920	76.785	0.512228	5.73061e-06	-8.00216	±	0.17
930	78.2225	0.512229	8.85619e-06	-7.97724	±	0.17
940	79.66	0.512219	4.76939e-06	-8.16391	±	0.17
950	80.53	0.512214	7.46982e-06	-8.2683	±	0.17
960	81.4	0.512207	5.4773e-06	-8.4148	±	0.17
970	82.27	0.512189	6.96413e-06	-8.76079	±	0.17
980	83.14	0.512197	6.98031e-06	-8.6079	±	0.17
990	84.01	0.512183	7.24342e-06	-8.87794	±	0.17
1000	84.88	0.512151	7.30781e-06	-9.50305	±	0.17
1010	85.75	0.512136	7.12818e-06	-9.7987	±	0.17
1020	86.62	0.512175	1.04712e-05	-9.02553	±	0.17
1030	87.49	0.512028	8.12531e-06	-11.9071	±	0.17
1040	88.36	0.512233	7.52012e-06	-7.89641	±	0.17
1361	124.5	0.512129	3.95674e-06	-9.92008	±	0.1
